# Supplementary material for: Operating bedside cardiac ultrasound program in emergency medicine residency: A retrospective observation study from the perspective of performance improvement
Source: PLoS One. 2021 Apr 2;16(4):e0248710. doi: 10.1371/journal.pone.0248710 (PMC8018668; doi:10.1371/journal.pone.0248710)
Supplement: S1 Dataset — (XLSX) [file pone.0248710.s001.xlsx]

## Sheet: main_analysis
index	frequency	survey_pre_Q4	survey_pre_Q7	survey_post_Q4	survey_post_Q7	phase	plx	psx_av	psx_mv	psx_pa	psx_ap	4ch	5ch	ivc	m	total	plx_b	psx_av_b	psx_mv_b	psx_pa_b	psx_ap_b	4ch_b	5ch_b	ivc_b	m_b	total_b
1	46	2	5	4	5	1	8	2	3	3	3	7	2	3	1	32	10	5	7	7	7	8	0	6	3	53
1	46	2	5	4	5	2	11	8	8	9	9	7	7	5	3	67	9	5	7	9	5	6	7	3	2	53
2	80	3	3	4	4	1	5	4	4	4	4	5	5	0	0	31	7	5	6	5	5	5	2	0	0	35
2	80	3	3	4	4	2	9	0	8	8	7	0	6	6	0	44	10	5	10	12	12	0	8	6	0	63
3	29	3	2	4	3	1	5	0	9	0	0	0	0	5	3	22	7	0	10	0	0	0	0	1	1	19
3	29	3	2	4	3	2	8	7	7	0	7	9	0	4	0	42	7	5	11	7	12	9	0	5	0	56
4	47					1	11	8	11	8	0	10	0	0	3	51	10	5	9	9	0	6	0	0	1	40
4	47					2	11	6	5	0	0	10	0	2	3	37	9	6	9	6	0	9	0	5	1	45
5	31					1	10	5	5	0	0	6	0	4	2	32	9	5	8	0	0	7	0	5	1	35
5	31					2	8	5	8	8	6	12	12	6	3	68	11	8	10	10	0	12	12	6	3	72
6	87	2	5	3	5	1	0	0	3	0	0	0	0	6	3	12	0	0	5	0	0	0	0	5	0	10
6	87	2	5	3	5	2	5	0	0	0	0	0	6	4	2	17	7	5	0	0	0	0	9	3	2	26
7	55	4	3	5	3	1	7	6	6	5	5	2	0	4	0	35	8	6	8	7	7	4	0	4	0	44
7	55	4	3	5	3	2	10	0	5	5	0	5	0	1	3	29	10	0	8	7	0	6	0	2	2	35
8	27	3	2	4	2	1	12	12	12	12	12	11	11	5	0	87	11	10	12	12	10	11	10	4	0	80
8	27	3	2	4	2	2	11	12	12	12	0	8	0	6	0	61	13	10	13	13	0	9	0	3	0	61
9	671	4	5	5	5	1	10	0	0	0	0	12	0	0	3	25	11	0	0	0	0	11	0	0	0	22
9	671	4	5	5	5	2	13	13	13	13	13	13	0	0	3	81	13	9	12	13	13	13	13	6	3	95
10	101					1	7	7	7	7	0	0	0	6	3	37	7	5	7	7	0	5	0	6	3	40
10	101					2	11	11	11	0	0	0	6	6	3	48	13	9	11	0	0	7	7	6	2	55
11	87	2	4	3	5	1	7	7	0	7	0	0	6	5	3	35	6	6	0	7	0	6	6	6	0	37
11	87	2	4	3	5	2	10	10	10	10	10	10	10	6	3	79	9	8	9	8	8	10	10	6	2	70
12	26	1	1	3	2	1	8	7	7	7	7	7	7	6	0	56	11	7	9	9	9	8	8	6	0	67
12	26	1	1	3	2	2	10	12	12	12	12	9	9	6	3	85	9	10	12	12	12	9	9	6	2	81
13	93					1	8	7	7	7	7	0	0	0	3	39	7	7	7	7	7	2	0	5	2	44
13	93					2	12	12	12	12	12	12	0	0	3	75	11	11	11	12	12	11	0	6	2	76
14	39	2	3	4	5	1	7	8	8	8	0	0	6	5	0	42	7	7	8	8	0	0	10	5	0	45
14	39	2	3	4	5	2	10	7	7	7	7	0	0	6	2	46	11	5	11	11	13	0	4	6	2	63
15	34	2	1	3	2	1	11	13	13	13	0	9	9	6	3	77	11	13	13	13	0	9	11	0	3	73
15	34	2	1	3	2	2	12	12	12	12	0	0	7	6	3	64	10	10	11	11	0	0	10	6	3	61
16	79	4	2	4	2	1	11	11	10	11	11	6	0	6	2	68	13	10	9	10	11	9	0	6	2	70
16	79	4	2	4	2	2	11	10	12	12	12	10	0	5	3	75	11	8	12	12	10	12	0	6	0	71
17	59	2	3	4	3	1	7	0	8	8	8	5	5	4	0	45	7	2	12	12	12	7	7	4	0	63
17	59	2	3	4	3	2	12	13	13	13	13	13	13	0	3	93	13	13	13	13	13	13	13	6	3	100
18	53	3	2	4	1	1	10	0	0	9	0	0	0	0	0	19	7	5	10	10	8	0	0	4	0	44
18	53	3	2	4	1	2	9	0	0	12	0	8	0	0	3	32	9	13	9	11	9	9	0	0	0	60
19	49	4	4	5	4	1	7	0	0	0	6	0	6	4	3	26	10	7	9	0	7	0	10	4	3	50
19	49	4	4	5	4	2	5	1	7	0	0	6	0	0	0	19	9	1	9	9	0	7	0	6	0	41
21	74					1	7	0	6	6	4	0	2	0	0	25	8	0	9	9	8	0	5	5	0	44
21	74					2	11	10	12	9	11	9	0	4	0	66	12	12	12	12	11	11	0	5	0	75
22	105					1	8	0	6	0	0	0	0	0	3	17	8	0	6	5	0	4	0	0	3	26
22	105					2	12	10	11	13	0	10	10	6	2	74	11	8	13	11	10	13	12	6	3	87
23	156	4	2	4	2	1	11	10	10	11	11	9	9	6	2	79	10	8	10	12	11	9	9	6	2	77
23	156	4	2	4	2	2	9	0	0	9	0	9	0	6	2	35	10	0	0	11	0	12	0	5	2	40
24	96	2	2	3	2	1	6	0	5	5	0	0	0	0	0	16	5	0	5	9	0	0	0	5	0	24
24	96	2	2	3	2	2	11	9	11	9	0	7	0	5	2	54	11	9	13	12	0	9	0	5	2	61

## Sheet: survey
month	phase	Q1	Q2	Q3	Q4	Q5	Q6	Q7	Q2_7	reverseQ1	total_a
1	2	3	5	5	3	3	4	5	25	2	27
1	1	3	4	4	2	2	4	5	21	2	23
12	2	2	3	1	3	2	4	5	18	3	21
12	1	2	2	1	2	1	3	4	13	3	16
12	2	2	2	2	3	3	3	2	15	3	18
12	1	2	3	3	3	3	3	3	18	3	21
11	2	3	3	3	5	2	3	3	19	2	21
11	1	3	3	3	4	4	4	3	21	2	23
11	2	1	3	3	5	4	5	5	25	4	29
11	1	2	4	4	5	5	5	5	28	3	31
11	2	3	2	2	3	3	3	2	15	2	17
11	1	2	2	1	2	2	2	2	11	3	14
11	2	1	5	5	5	4	3	5	27	4	31
11	1	1	5	5	4	3	3	5	25	4	29
11	2	2	4	4	4	3	4	5	24	3	27
11	1	3	2	2	2	2	2	3	13	2	15
10	2	2	1	1	4	1	4	2	13	3	16
10	1	1	1	1	3	1	4	2	12	4	16
10	2	2	1	1	4	3	3	4	16	3	19
10	1	2	1	1	5	4	4	3	18	3	21
10	2	2	1	1	4	3	1	1	11	3	14
10	1	3	1	1	3	3	3	2	13	2	15
10	2	2	3	2	4	3	4	4	20	3	23
10	1	1	3	3	3	3	4	3	19	4	23
9	2	1	1	1	2	1	4	1	10	4	14
9	1	1	1	1	3	1	3	2	11	4	15
9	2	2	1	1	4	3	4	5	18	3	21
9	1	1	2	1	2	3	4	5	17	4	21
9	2	2	1	1	4	3	3	3	15	3	18
9	1	2	2	2	4	3	3	3	17	3	20
9	2	3	3	2	4	3	3	3	18	2	20
9	1	2	4	3	2	1	2	3	15	3	18
9	2	2	3	3	5	5	4	3	23	3	26
9	1	2	2	3	4	4	4	3	20	3	23
9	2	2	1	1	3	2	3	2	12	3	15
9	1	4	1	1	2	1	2	1	8	1	9
8	2	2	1	1	3	2	3	2	12	3	15
8	1	3	1	1	3	2	3	2	12	2	14
8	2	2	3	2	3	1	2	2	13	3	16
8	1	2	1	1	1	1	1	1	6	3	9
8	2	3	4	4	4	4	4	3	23	2	25
8	1	2	3	3	2	2	2	5	17	3	20
8	2	2	1	2	5	4	4	4	20	3	23
8	1	2	1	2	4	4	4	4	19	3	22
8	2	3	1	1	4	3	4	2	15	2	17
8	1	3	1	1	3	3	3	2	13	2	15
7	2	1	2	1	5	4	5	3	20	4	24
7	1	2	2	2	4	4	4	3	19	3	22
7	2	2	2	2	4	3	4	4	19	3	22
7	1	2	1	1	3	3	3	2	13	3	16
7	2	3	1	1	4	3	3	2	14	2	16
7	1	3	1	1	3	3	3	3	14	2	16
7	2	2	3	2	4	4	4	3	20	3	23
7	1	2	3	2	4	2	4	3	18	3	21
7	2	3	3	2	4	4	4	2	19	2	21
7	1	3	2	2	4	3	2	2	15	2	17
7	2	3	2	2	4	4	4	3	19	2	21
7	1	3	2	2	4	4	3	5	20	2	22
6	2	2	2	2	3	2	3	4	16	3	19
6	1	2	1	1	3	2	2	3	12	3	15
6	2	2	1	1	3	2	3	2	12	3	15
6	1	2	3	1	3	3	3	4	17	3	20
6	2	1	3	1	4	3	3	2	16	4	20
6	1	1	3	1	4	3	3	2	16	4	20
6	2	1	3	1	4	3	3	5	19	4	23
6	1	3	2	1	3	3	3	5	17	2	19
6	2	2	2	1	3	3	4	5	18	3	21
6	1	2	1	1	3	2	4	4	15	3	18
6	2	1	3	4	4	4	4	5	24	4	28
6	1	2	1	2	4	4	4	4	19	3	22
